# Supplementary material for: Microbial Diversity and Antimicrobial Resistance Profile in Microbiota From Soils of Conventional and Organic Farming Systems
Source: Front Microbiol. 2019 Apr 26;10:892. doi: 10.3389/fmicb.2019.00892 (PMC6498881; doi:10.3389/fmicb.2019.00892)
Supplement: Supplementary file 1 [file Table_1.XLSX]

## Sheet: Table S1
Microbial diversity and antimicrobial resistance profile in microbiota from soils of conventional and organic farming systems
Julija Armalytė, Jūratė Skerniškytė, Elena Bakienė, Renatas Krasauskas, Rita Šiugždinienė, Violeta Kareivienė, Sigita Kerzienė, Irena Klimienė, Edita Sužiedėlienė, Modestas Ružauskas*
* Correspondence: modestas.ruzauskas@lsmuni.lt
Suplementary Table S1. MIC values of antibiotic resistant cultivable isolates from six soils.
Gram-negatives			MIC values
Soil of origin	Isolate	Genus/species	Amikacin	Ampcilllin	Ampicillin/Sublactam	Aztreonam	Cefazolin	Cefepime	Cefotetan Na	Cefoxitin	Cefpodoxime	Ceftazidime	Ceftriaxone	Cefuroxime	Ciprofloxacin	Gatifloxacin IV	Gentamicin	Imipenem	Meropenem	Nitrofurantoin	Piperacillin	Piperacillin/Tazobactam	Ticarcillin/Clavulanic Acid	Tobramycin	Trimethoprim/Sulfamethoxazole
Organic wheat	1-1-1	Pseudomonas sp.	≤8	16	16	16	>32	≤4	16	>32	>16	≤1	8	>32	≤0,5	≤1	≤2	≤2	≤1	64	≤16	≤16	≤16	≤4	2
Organic wheat	1-1-2	Pseudomonas sp.	≤8	>32	>32	>32	>32	≤4	>32	>32	>16	4	32	>32	≤0,5	≤1	≤2	≤2	≤1	>128	≤16	≤16	>64	≤4	>4
Organic wheat	1-1-3	Pseudomonas sp.	≤8	>32	>32	>32	>32	≤4	>32	>32	>16	2	32	>32	≤0,5	≤1	≤2	≤2	≤1	>128	≤16	≤16	>64	≤4	1
Organic wheat	1-2-4	Pseudomonas sp.	≤8	32	32	32	32	≤4	>32	32	16	4	32	32	≤0,5	≤1	≤2	≤2	≤1	128	≤16	≤16	>64	≤4	4
Organic wheat	1-2-5	Pseudomonas sp.	≤8	>32	>32	>32	>32	≤4	≤8	>32	>16	2	8	>32	≤0,5	≤1	≤2	≤2	≤1	128	≤16	≤16	>64	≤4	1
Organic wheat	1-4-7	Empedobacter sp.	32	8	≤4	≤8	≤4	≤4	≤8	≤4	≤2	2	2	≤4	4	2	8	≤2	≤1	128	≤16	≤16	≤16	>8	4
Organic wheat	1-4-8	Flavobacterium sp.	≤8	≤4	≤4	>32	≤4	32	>32	16	8	32	32	8	2	≤1	≤2	≤2	2	128	≤16	≤16	≤16	>8	≤0,5
Organic wheat	1-5-9	Pseudomonas sp.	≤8	>32	>32	>32	>32	≤4	>32	>32	>16	2	32	>32	≤0,5	≤1	≤2	≤2	≤1	>128	≤16	≤16	>64	≤4	1
Organic wheat	1-6-11	Serratia proteamacula	≤8	32	16	≤8	32	≤4	≤8	16	≤2	≤1	≤1	32	≤0,5	≤1	≤2	≤2	≤1	64	≤16	≤16	≤16	≤4	≤0,5
Organic wheat	1-6-12	Pseudomonas sp.	≤8	>32	>32	>32	>32	≤4	>32	>32	>16	4	>64	>32	≤0,5	≤1	≤2	≤2	≤1	>128	≤16	≤16	>64	≤4	≤0,5
Organic wheat	1-6-14	Pseudomonas sp.	≤8	32	32	>32	32	8	>32	32	16	2	64	32	≤0,5	≤1	≤2	16	8	128	≤16	≤16	>64	≤4	4
Organic wheat	1-6-15	Pseudomonas sp.	≤8	>32	>32	32	>32	≤4	>32	>32	>16	4	16	>32	≤0,5	≤1	≤2	≤2	≤1	>128	≤16	≤16	>64	≤4	4
Organic wheat	1-8-18	Empedobacter sp./Wautersiella falsenii	64	≤4	≤4	≤32	≤4	≤4	≤8	≤4	≤2	≤1	≤1	≤4	4	2	8	≤2	≤1	128	≤16	≤16	≤16	8	4
Organic wheat	1-9-20	Pantoea sp.	≤8	8	≤4	≤8	8	≤4	≤8	8	≤2	≤1	≤1	≤4	≤0,5	≤1	≤2	≤2	≤1	32	≤16	≤16	≤16	≤4	≤0,5
Organic wheat	1-9-21	Pseudomonas sp.	≤8	>32	>32	>32	>32	≤4	>32	>32	>16	4	>64	>32	≤0,5	≤1	≤2	16	8	>128	≤16	≤16	>64	≤4	4
Organic wheat	1-10-22	Pseudomonas sp.	≤8	>32	>32	>32	>32	≤4	>32	>32	>16	4	32	>32	≤0,5	≤1	≤2	≤2	≤1	>128	≤16	≤16	>64	≤4	>4
Organic wheat	1-10-23	Pseudomonas sp.	≤8	>32	>32	>32	>32	≤4	>32	>32	>16	4	8	>32	≤0,5	≤1	≤2	≤2	≤1	>128	≤16	≤16	>64	≤4	2
Organic wheat	1-12-24	Pseudomonas sp.	≤8	>32	>32	>32	>32	≤4	>32	>32	>16	2	>64	>32	≤0,5	≤1	≤2	4	8	>128	≤16	≤16	>64	≤4	4
Organic wheat	1-12-25	Pseudomonas putida	≤8	>32	>32	32	>32	≤4	>32	>32	>16	2	8	>32	≤0,5	≤1	≤2	≤2	2	>128	≤16	≤16	>64	≤4	>4
Organic wheat	1-12-26	Pseudomonas sp.	≤8	>32	>32	>32	>32	≤4	>32	>32	>16	4	>64	>32	≤0,5	≤1	≤2	4	4	>128	≤16	≤16	>64	≤4	4
Conventional wheat	2-1-1	Pseudomonas sp.	≤8	>32	>32	>32	>32	≤4	>32	>32	>16	4	64	>32	≤0,5	≤1	≤2	≤2	≤1	>128	≤16	≤16	>64	≤4	1
Conventional wheat	2-1-2	Pseudomonas sp.	≤8	32	32	32	32	≤4	32	32	16	8	64	32	≤0,5	≤1	≤2	≤2	≤1	128	≤16	≤16	64	≤4	2
Conventional wheat	2-1-3	Stenotrophomonas maltophilia/rhizophila	≤8	16	≤4	16	32	≤4	4	32	16	4	32	32	1	≤1	≤2	16	≤1	128	64	≤16	≤16	≤4	4
Conventional wheat	2-2-4	Sphingobacterium sp.	>64	>32	>32	>32	>32	≤4	>32	>32	16	8	16	>32	1	≤1	>16	8	8	32	64	64	>64	>8	≤0,5
Conventional wheat	2-2-5	Pseudomonas sp.	≤8	>32	>32	>32	>32	≤4	>32	>32	>16	4	64	>32	≤0,5	≤1	≤2	≤2	≤1	>128	≤16	32	>64	≤4	>4
Conventional wheat	2-2-6	Chryseobacterium sp.	≤8	>32	>32	>32	>32	≤4	>32	>32	>16	2	>64	>32	≤0,5	≤1	4	8	>8	64	32	≤16	>64	>8	2
Conventional wheat	2-2-7	Pseudomonas sp.	≤8	>32	>32	>32	>32	≤4	>32	>32	>16	4	>64	>32	≤0,5	≤1	≤2	≤2	≤1	128	≤16	≤16	>64	≤4	2
Conventional wheat	2-2-8	Stenotrophomonas sp./chelatiphaga	≤8	32	16	>32	>32	≤4	16	>32	>16	8	16	>32	≤0,5	≤1	≤2	4	≤1	32	>128	>128	>64	≤4	>4
Conventional wheat	2-4-10	Chryseobacterium sp.	≤8	>32	>32	>32	>32	≤4	>32	32	>16	4	64	>32	1	≤1	≤2	≤2	>8	32	≤16	128	>64	>8	≤0,5
Conventional wheat	2-4-11	Stenotrophomonas maltophilia	16	≤4	8	≤8	>32	≤4	≤8	32	>16	2	32	>32	1	≤1	≤2	>16	2	>128	≤16	≤16	≤16	≤4	≤0,5
Conventional wheat	2-4-12	Pseudomonas koreensis	≤8	>32	>32	>32	>32	≤4	>32	>32	>16	8	32	>32	≤0,5	≤1	≤2	≤2	≤1	>128	≤16	≤16	>64	≤4	2
Conventional wheat	2-5-14	Pseudomonas phicuserectae/syringae	≤8	>32	>32	32	>32	≤4	≤8	>32	>16	2	16	>32	≤0,5	≤1	≤2	≤2	≤1	64	≤16	≤16	>64	≤4	1
Conventional wheat	2-6-15	Chryseobacterium sp.	32	>32	>32	>32	>32	≤4	>32	16	>16	4	>64	>32	1	≤1	16	≤2	>8	32	128	>128	>64	>8	≤0,5
Conventional wheat	2-6-16	Pseudomonas sp.	≤8	>32	>32	>32	>32	≤4	>32	>32	>16	4	64	>32	≤0,5	≤1	≤2	≤2	≤1	>128	≤16	≤16	>64	≤4	1
Conventional wheat	2-6-17	Acinetobacter quillouiae	≤8	32	≤4	32	32	≤4	>32	32	8	8	4	16	≤0,5	≤1	≤2	4	4	128	32	≤16	64	≤4	≤0,5
Conventional wheat	2-8-20	Chryseobacterium sp.	≤8	>32	>32	>32	>32	≤4	>32	32	>16	2	64	>32	1	≤1	4	4	>8	32	≤16	≤16	>64	>8	2
Conventional wheat	2-8-21	Stenotrophomonas maltophilia	32	≤4	≤4	≤8	>32	≤4	≤8	32	>16	2	32	>32	≤0,5	≤1	8	>16	2	>128	≤16	≤16	≤16	8	≤0,5
Conventional wheat	2-9-22	Pantoea sp.	≤8	16	16	≤8	8	≤4	≤8	8	≤2	≤1	≤1	8	≤0,5	≤1	≤2	≤2	≤1	32	≤16	≤16	≤16	≤4	≤0,5
Conventional wheat	2-9-23	Stenotrophomonas maltophilia	16	≤4	8	≤8	>32	≤4	≤8	32	>16	2	32	>32	1	≤1	4	>16	2	>128	≤16	≤16	≤16	≤4	≤0,5
Conventional wheat	2-9-24	Pseudomonas sp.	≤8	>32	>32	>32	>32	≤4	>32	>32	>16	16	64	>32	≤0,5	≤1	≤2	≤2	≤1	>128	≤16	≤16	>64	≤4	1
Conventional wheat	2-10-25	Pseudomonas sp.	≤8	>32	>32	>32	>32	≤4	>32	>32	>16	16	64	>32	≤0,5	≤1	≤2	≤2	≤1	>128	≤16	≤16	>64	≤4	2
Conventional wheat	2-12-27	Sphingobacterium sp.	>64	>32	>32	>32	>32	8	>32	>32	16	8	32	>32	1	≤1	>16	8	8	64	>128	128	>64	>8	≤0,5
Conventional wheat	2-12-28	Stenotrophomonas maltophilia	≤8	>32	>32	32	>32	>32	≤8	>32	>16	8	>64	>32	2	≤1	≤2	>16	>8	>128	32	32	≤16	≤4	≤0,5
Conventional wheat	2-12-29	Sphingobacterium sp.	>64	32	32	>32	>32	8	>32	>32	8	8	16	32	1	≤1	>16	≤2	2	≤16	64	64	64	>8	≤0,5
Conventional wheat	2-12-30	Sphingobacterium sp.	>64	>32	>32	>32	>32	8	>32	>32	16	8	16	>32	1	≤1	>16	8	8	32	64	64	>64	>8	≤0,5
Conventional wheat	2-12-31	Stenotrophomonas maltophilia	32	>32	>32	16	>32	16	≤8	>32	>16	4	>64	>32	2	≤1	4	>16	>8	>128	32	32	≤16	≤4	2
Organic rapeseed	3-1-1	Pseudomonas sp.	≤8	>32	32	32	>32	≤4	>32	>32	>16	2	16	>32	≤0,5	≤1	≤2	≤2	≤1	≤16	≤16	≤16	64	≤4	1
Organic rapeseed	3-1-2	Stenotrophomonas sp.	≤8	>32	8	>32	≤4	32	≤8	16	>16	8	8	≤4	≤0,5	≤1	≤2	8	4	≤16	>128	>128	>64	≤4	≤0,5
Organic rapeseed	3-1-3	Pseudomonas koreensis	≤8	32	32	32	32	≤4	32	32	16	32	64	32	≤0,5	≤1	8	≤2	≤1	128	32	≤16	>64	≤4	4
Organic rapeseed	3-1-4	Pseudomonas putida	≤8	32	32	32	32	≤4	32	32	16	2	8	32	≤0,5	≤1	≤2	≤2	2	128	≤16	≤16	64	≤4	4
Organic rapeseed	3-2-5	Unknown	≤8	>32	>32	32	>32	≤4	>32	>32	>16	4	16	>32	≤0,5	≤1	≤2	≤2	≤1	128	≤16	≤16	>64	≤4	1
Organic rapeseed	3-2-6	Stenotrophomonas sp.	≤8	>32	>32	>32	≤4	16	16	8	>16	4	8	≤4	≤0,5	≤1	≤2	≤2	2	≤16	>128	>128	>64	≤4	1
Organic rapeseed	3-2-7	Pseudomonas sp.	≤8	>32	8	16	≤4	≤4	>32	8	4	≤1	8	≤4	≤0,5	≤1	≤2	≤2	≤1	32	≤16	≤16	≤16	≤4	≤0,5
Organic rapeseed	3-5-8	Unknown	≤8	>32	>32	>32	>32	≤4	>32	>32	>16	4	16	>32	≤0,5	≤1	≤2	≤2	≤1	128	≤16	≤16	>64	≤2	2
Organic rapeseed	3-6-12	Pseudomonas moraviensis	≤8	>32	>32	32	>32	≤4	>32	>32	>16	4	16	>32	≤0,5	≤1	≤2	≤2	≤1	64	≤16	≤16	>64	≤4	1
Organic rapeseed	3-6-13	Pseudomonas sp.	≤8	>32	≤4	≤8	≤4	≤4	>32	8	4	≤1	8	≤4	≤0,5	≤1	≤2	≤2	≤1	≤16	≤16	≤16	≤16	≤4	≤0,5
Organic rapeseed	3-7-14	Chryseobacterium aahli	32	32	32	32	32	8	32	32	16	8	64	32	2	≤1	≤2	16	8	128	32	≤16	64	8	≤0,5
Organic rapeseed	3-7-16	Chryseobacterium soldanellicola	32	32	16	32	32	≤4	32	8	4	≤1	4	32	≤0,5	≤1	8	4	2	64	≤16	≤16	≤16	8	≤0,5
Organic rapeseed	3-8-19	Pseudomonas geniculata	≤8	32	32	32	32	32	16	32	16	32	64	32	4	2	4	16	8	128	128	64	≤16	≤4	2
Organic rapeseed	3-8-20	Flavobacterium sp.	16	8	8	32	32	8	32	16	16	32	32	32	≤0,5	≤1	8	≤2	≤1	≤16	≤16	≤16	≤16	8	≤0,5
Organic rapeseed	3-9-21	Stenotrophomonas rhizophila	≤8	>32	≤4	32	≤4	32	≤8	8	>16	8	8	≤4	≤0,5	≤1	≤2	8	4	≤16	>128	>128	>64	≤4	≤0,5
Organic rapeseed	3-9-22	Pseudomonas koreensis	≤8	>32	>32	32	>32	≤4	>32	>32	>16	4	16	>32	≤0,5	≤1	≤2	≤2	≤1	64	≤16	≤16	>64	≤4	1
Organic rapeseed	3-9-23	Flavobacterium sp.	16	8	8	32	32	32	32	16	16	32	64	32	2	≤1	4	≤2	≤1	≤16	32	32	32	8	1
Organic rapeseed	3-10-24	Stenotrophomonas sp.	≤8	>32	≤4	>32	≤4	16	32	8	>16	8	8	≤4	≤0,5	≤1	≤2	≤2	2	≤16	>128	>128	>64	≤4	1
Organic rapeseed	3-11-26	Pseudomonas koreensis	≤8	>32	>32	32	>32	≤4	>32	>32	>16	4	16	>32	≤0,5	≤1	≤2	≤2	≤1	64	≤16	≤16	>64	≤4	1
Organic rapeseed	3-12-27	Chryseobacterium aahli	≤8	32	32	32	32	≤4	32	32	16	4	64	32	≤0,5	≤1	≤2	16	8	64	≤16	≤16	64	8	≤0,5
Organic rapeseed	3-12-32	Pseudomonas putida	16	32	32	32	32	≤4	32	32	16	2	32	32	≤0,5	≤1	≤2	4	2	128	32	32	64	≤4	4
Organic rapeseed	3-12-33	Sphingobacterium siyangense	16	>32	16	>32	≤4	8	>32	>32	8	4	32	≤4	≤0,5	≤1	≤2	≤2	4	≤16	32	32	32	>8	≤0,5
Organic rapeseed	3-12-34	Pseudomonas putida	≤8	>32	>32	32	>32	≤4	>32	>32	>16	2	16	>32	≤0,5	≤1	≤2	≤2	2	>128	32	≤16	>64	≤4	4
Organic rapeseed	3-19-29	Pseudomonas fluorescens/fulva	≤8	>32	>32	>32	>32	≤4	>32	>32	>16	2	16	>32	≤0,5	≤1	≤2	≤2	≤1	>128	≤16	≤16	>64	≤4	2
Organic rapeseed	3-19-30	Pseudomonas syringae/mandelii	≤8	32	32	32	32	≤4	32	32	16	16	32	32	≤0,5	≤1	≤2	≤2	≤1	128	≤16	≤16	64	≤4	4
Organic rapeseed	3-19-31	Pseudomonas syringae/mandelii	≤8	32	32	32	32	8	32	32	16	4	16	32	≤0,5	≤1	≤2	≤2	≤1	128	≤16	≤16	64	≤4	4
Conventional rapeseed	4-1-3	Pseudomonas vranovensis	≤8	>32	>32	>32	>32	≤4	>32	>32	>16	2	32	>32	≤0,5	≤1	≤2	4	4	>128	≤16	≤16	>64	≤4	2
Conventional rapeseed	4-1-4	Acinetobacter calcoaceticus	≤8	32	≤4	32	>32	8	>32	>32	8	4	8	16	≤0,5	≤1	≤2	≤2	≤1	128	≤16	≤16	≤16	≤4	≤0,5
Conventional rapeseed	4-2-6	Pantoea agglomerans	≤8	≤4	≤4	≤8	≤4	≤4	≤8	16	≤2	≤1	≤1	≤4	≤0,5	≤1	≤2	≤2	≤1	32	≤16	≤16	≤16	≤4	≤0,5
Conventional rapeseed	4-2-7	Pseudomonas sp.	≤8	>32	>32	16	>32	≤4	>32	>32	>16	2	8	>32	≤0,5	≤1	≤2	≤2	≤1	64	≤16	≤16	>64	≤4	2
Conventional rapeseed	4-2-8	Pseudomonas baetica/moraviensis	≤8	>32	≤4	≤8	≤4	≤4	>32	8	8	≤1	2	≤4	≤0,5	≤1	≤2	≤2	≤1	≤16	≤16	≤16	≤16	≤4	2
Conventional rapeseed	4-5-12	Pseudomonas mandelii/syringae	≤8	>32	8	>32	>32	≤4	>32	>32	>16	2	64	>32	1	≤1	≤2	≤2	≤1	≤16	≤16	≤16	64	≤4	2
Conventional rapeseed	4-5-13	Pseudomonas extremaustralis/trivialis	≤8	32	32	32	32	16	32	32	16	4	64	32	≤0,5	≤1	≤2	16	2	128	≤16	32	64	≤4	4
Conventional rapeseed	4-6-15	Pseudomonas syringae/mandelii	≤8	>32	≤4	16	16	≤4	>32	>32	8	≤1	8	≤4	≤0,5	≤1	≤2	≤2	≤1	≤16	≤16	≤16	≤16	≤4	≤0,5
Conventional rapeseed	4-6-16	Chryseobacterium soldanellicola	≤8	16	8	>32	>32	≤4	>32	16	8	≤1	8	32	≤0,5	≤1	≤2	4	4	≤16	≤16	≤16	≤16	8	≤0,5
Conventional rapeseed	4-6-17	Pseudomonas extremaustralis/trivialis	≤8	>32	8	16	>32	≤4	≤8	>32	16	≤1	>64	>32	>4	≤1	>16	>16	>8	32	≤16	≤16	≤16	≤4	2
Conventional rapeseed	4-6-18	Pseudomonas vravonensis	≤8	>32	>32	>32	>32	≤4	>32	>32	>16	2	32	>32	≤0,5	≤1	≤2	≤2	2	>128	≤16	≤16	>64	≤4	4
Conventional rapeseed	4-7-21	Pedobacter sp.	64	32	32	32	32	32	32	32	16	32	64	32	4	≤1	8	≤2	≤1	≤16	128	128	64	8	≤0,5
Conventional rapeseed	4-9-24	Pseudomonas syringae	≤8	>32	≤4	16	>32	≤4	>32	>32	16	≤1	16	16	≤0,5	≤1	≤2	≤2	≤1	≤16	≤16	≤16	≤16	≤4	1
Conventional rapeseed	4-9-25	Pseudomonas syringae	≤8	>32	≤4	16	>32	≤4	≤8	>32	>16	≤1	8	>32	2	≤1	≤2	≤2	2	≤16	≤16	≤16	64	≤4	≤0,5
Conventional rapeseed	4-9-27	Pantoea agglomerans	≤8	8	≤4	≤8	8	≤4	≤8	8	≤2	≤1	≤1	8	≤0,5	≤1	≤2	≤2	≤1	32	≤16	≤16	≤16	≤4	≤0,5
Conventional rapeseed	4-10-28	Achromobacter piehaudi/marplatensis	≤8	≤4	≤4	32	16	≤4	16	>32	>16	≤1	16	>32	1	≤1	≤2	≤2	≤1	≤16	≤16	≤16	≤16	≤4	≤0,5
Conventional rapeseed	4-12-29	Pseudomonas vranovensis/filiscendens	≤8	32	32	32	32	8	32	32	16	4	64	32	≤0,5	≤1	≤2	8	8	128	≤16	≤16	64	≤4	4
Conventional rapeseed	4-12-30	Pseudomonas putida	≤8	32	32	16	32	≤4	32	32	16	2	8	32	≤0,5	≤1	≤2	≤2	≤1	128	≤16	≤16	64	≤4	4
Conventional rapeseed	4-12-31	Variovorax sp.	≤8	32	32	32	32	32	32	16	16	32	64	32	2	≤1	≤2	8	4	128	64	32	64	8	≤0,5
Conventional rapeseed	4-12-32	Sphingobacter sp.	16	>32	16	>32	≤4	8	>32	32	8	2	16	>32	1	≤1	4	≤2	8	≤16	>128	128	>64	>8	≤0,5
Conventional rapeseed	4-19-35	Pseudomonas sp.	≤8	>32	>32	>32	>32	≤4	>32	>32	>16	2	32	>32	≤0,5	≤1	≤2	≤2	≤1	32	≤16	≤16	>64	≤4	>4
Organic maize	5-1-1	Pseudomonas sp.	≤8	>32	>32	>32	>32	≤4	>32	>32	>16	8	16	>32	≤0,5	≤1	≤2	≤2	≤1	>128	≤16	≤16	>64	≤4	2
Organic maize	5-1-2	Pseudomonas sp.	≤8	>32	>32	>32	>32	8	>32	>32	>16	8	32	>32	≤0,5	≤1	≤2	4	≤1	>128	32	≤16	>64	≤4	>4
Organic maize	5-2-1	Pseudomonas sp.	≤8	>32	>32	>32	>32	≤4	>32	>32	>16	≤1	8	>32	≤0,5	≤1	≤2	≤2	≤1	>128	≤16	≤16	>64	≤4	4
Organic maize	5-2-2	Pseudomonas sp.	≤8	>32	>32	>32	>32	≤4	>32	>32	>16	4	16	>32	≤0,5	≤1	≤2	≤2	≤1	>128	≤16	≤16	>64	≤4	>4
Organic maize	5-2-3	Pseudomonas sp.	≤8	>32	>32	>32	>32	≤4	>32	>32	>16	4	64	>32	≤0,5	≤1	≤2	4	≤1	>128	≤16	≤16	>64	≤4	2
Organic maize	5-2-4	Pseudomonas sp.	≤8	8	8	16	>32	≤4	≤8	>32	16	≤1	≤1	>32	≤0,5	≤1	≤2	≤2	≤1	>128	≤16	≤16	≤16	≤4	≤0,5
Organic maize	5-5-3	Pseudomonas sp.	≤8	>32	>32	>32	>32	≤4	>32	>32	>16	4	32	>32	≤0,5	≤1	≤2	≤2	≤1	64	≤16	≤16	>64	≤4	>4
Organic maize	5-5-4	Pseudomonas sp.	≤8	>32	>32	>32	>32	≤4	>32	>32	>16	8	>64	>32	2	≤1	≤2	16	>8	>128	≤16	≤16	>64	≤4	4
Organic maize	5-6-1	Pseudomonas sp.	≤8	>32	>32	>32	>32	≤4	>32	>32	>16	2	16	>32	≤0,5	≤1	≤2	≤2	≤1	>128	≤16	≤16	>64	≤4	4
Organic maize	5-6-2	Sphingobacterium sp.	32	>32	32	>32	>32	16	>32	>32	4	16	16	16	1	≤1	8	≤2	≤1	32	128	64	≤16	>8	≤0,5
Organic maize	5-6-3	Pseudomonas sp.	≤8	>32	>32	>32	>32	≤4	>32	>32	>16	4	>64	>32	≤0,5	≤1	≤2	4	≤1	>128	≤16	≤16	>64	≤4	4
Organic maize	5-6-4	Stenotrophomonas sp.	≤8	>32	>32	>32	>32	≤4	>32	>32	>16	8	8	32	1	≤1	≤2	≤2	2	64	>128	>128	>64	≤4	2
Organic maize	5-7-2	Unknown	64	8	8	>32	>32	32	>32	>32	>16	>32	64	>32	1	≤1	16	16	8	>128	≤16	≤16	32	>8	≤0,5
Organic maize	5-7-4	Pseudomonas sp.	≤8	>32	>32	>32	>32	≤4	>32	>32	>16	4	>64	>32	≤0,5	≤1	4	4	≤1	>128	≤16	≤16	>64	≤4	4
Organic maize	5-8-1	Sphingobacterium sp.	32	>32	16	>32	>32	16	>32	>32	≤2	2	4	16	1	≤1	16	≤2	≤1	≤16	>128	128	≤16	>8	≤0,5
Organic maize	5-8-2	Sphingobacterium sp.	>64	>32	>32	>32	>32	≤4	>32	>32	16	8	32	>32	1	≤1	>16	16	8	128	128	128	>64	>8	≤0,5
Conventional maize	6-1-1	Pseudomonas sp.	≤8	>32	>32	>32	>32	≤4	>32	>32	>16	4	16	>32	≤0,5	≤1	≤2	≤2	≤1	>128	≤16	≤16	>64	≤4	1
Conventional maize	6-1-2	Pseudomonas sp.	≤8	>32	>32	>32	>32	≤4	>32	>32	>16	4	16	>32	≤0,5	≤1	≤2	≤2	≤1	>128	≤16	≤16	>64	≤4	4
Conventional maize	6-2-1	Pseudomonas sp.	>64	>32	>32	>32	>32	>32	16	>32	>16	≤1	8	>32	≤0,5	>8	>16	8	>8	128	>128	>128	>64	>8	>4
Conventional maize	6-2-2	Pseudomonas sp.	≤8	>32	>32	>32	>32	≤4	>32	>32	>16	4	16	>32	≤0,5	≤1	≤2	≤2	≤1	>128	≤16	≤16	>64	≤4	2
Conventional maize	6-2-3	Pseudomonas sp.	≤8	>32	>32	>32	>32	8	>32	>32	>16	4	>64	>32	≤0,5	≤1	≤2	>16	8	>128	≤16	≤16	>64	≤4	>4
Conventional maize	6-2-4	Pseudomonas sp.	≤8	>32	>32	>32	>32	≤4	32	>32	>16	4	16	>32	≤0,5	≤1	≤2	≤2	≤1	>128	≤16	≤16	>64	≤4	>4
Conventional maize	6-2-5	Rahnella sp.	≤8	>32	8	≤8	>32	≤4	≤8	8	16	≤1	8	>32	≤0,5	≤1	≤2	≤2	≤1	≤16	32	≤16	≤16	≤4	≤0,5
Conventional maize	6-2-6	Pseudomonas sp.	≤8	>32	>32	>32	>32	≤4	>32	>32	>16	2	16	>32	≤0,5	≤1	≤2	≤2	≤1	64	≤16	≤16	>64	≤4	1
Conventional maize	6-4-2	Pseudomonas sp.	≤8	>32	>32	>32	>32	≤4	>32	>32	>16	8	32	>32	≤0,5	≤1	≤2	≤2	≤1	64	≤16	≤16	>64	≤4	1
Conventional maize	6-4-3	Pseudomonas sp.	≤8	>32	>32	>32	>32	≤4	>32	>32	>16	4	32	>32	≤0,5	≤1	≤2	≤2	8	>128	≤16	≤16	>64	≤4	4
Conventional maize	6-6-2	Pseudomonas sp.	≤8	>32	>32	>32	>32	8	>32	>32	>16	8	>64	>32	≤0,5	≤1	≤2	16	4	>128	≤16	≤16	>64	≤4	4
Conventional maize	6-7-1	Stenotrophomonas sp.	32	>32	>32	>32	>32	>32	≤8	>32	>16	16	>64	>32	1	≤1	8	>16	>8	>128	128	64	32	≤4	≤0,5
Conventional maize	6-7-3	Pedobacter sp.	16	32	32	>32	32	≤4	>32	>32	>16	8	>64	>32	>4	>8	>16	≤2	4	≤16	>128	>128	>64	>8	≤0,5
Conventional maize	6-8-1	Pseudomonas sp.	≤8	>32	>32	>32	>32	≤4	>32	>32	>16	4	16	>32	≤0,5	≤1	≤2	≤2	≤1	>128	≤16	≤16	>64	≤4	1
Conventional maize	6-8-2	Pseudomonas sp.	≤8	>32	>32	>32	>32	≤4	>32	>32	>16	4	16	>32	≤0,5	≤1	≤2	≤2	≤1	128	≤16	≤16	>64	≤4	4
Conventional maize	6-8-3	Pseudomonas sp.	≤8	>32	>32	>32	>32	≤4	>32	>32	>16	4	>64	>32	≤0,5	≤1	≤2	4	2	>128	≤16	≤16	>64	≤4	>4
Conventional maize	6-8-4	Pseudomonas sp.	≤8	>32	>32	>32	>32	≤4	>32	>32	>16	4	32	>32	≤0,5	≤1	≤2	≤2	≤1	>128	≤16	≤16	>64	≤4	2
Conventional maize	6-9-1	Pseudomonas sp.	≤8	>32	>32	>32	>32	≤4	>32	>32	>16	4	32	>32	≤0,5	≤1	≤2	≤2	≤1	>128	≤16	≤16	>64	≤4	2
Conventional maize	6-9-2	Pseudomonas sp.	≤8	>32	>32	>32	>32	≤4	>32	>32	>16	4	16	>32	≤0,5	≤1	≤2	≤2	≤1	>128	≤16	≤16	>64	≤4	2
Conventional maize	6-9-3	Pseudomonas sp.	≤8	>32	>32	>32	>32	≤4	>32	>32	>16	4	16	>32	≤0,5	≤1	≤2	≤2	≤1	>128	≤16	≤16	>64	≤4	4
Gram-postitives
Soil of origin	Isolate	Genus/species	Ampcilllin	Ceftriaxone	Ciprofloxacin	Clindamycin	Daptomycin	Erythromycin	Gatifloxacin IV	Gentamicin	Levofloxacin	Linezolid	Oxacillin	Penicillin	Quinupristin/dalfopristin	Rifampin	Tetracycline	Trimethoprim/Sulfamethoxazole	Vancomycin
Organic wheat	1-6-13	Bacillus sp.	8	32	≤0,5	0.25	2	≤0,25	≤1	≤2	≤0,25	≤0,5	>8	>8	1	≤0,5	≤2	≤0,5	≤1
Organic wheat	1-7-16	Bacillus sp.	8	>64	≤0,5	≤0,12	0.5	≤0,25	≤1	≤2	≤0,25	≤0,5	>8	>8	0.5	≤0,5	≤2	1	≤1
Organic wheat	1-7-17	Bacillus sp.	≤0,12	≤8	≤0,5	1	≤0,25	≤0,25	≤1	≤2	≤0,25	≤0,5	≤0,25	≤0,06	0.5	≤0,5	≤2	≤0,5	≤1
Conventional wheat	2-5-13	Bacillus sp.	4	32	≤0,5	0.25	1	≤0,25	≤1	≤2	≤0,25	≤0,5	4	4	0.5	≤0,5	≤2	≤0,5	≤1
Conventional wheat	2-7-18	Bacillus sp.	8	64	≤0,5	0.25	≤0,25	≤0,25	≤1	≤2	≤0,25	≤0,5	>8	>8	0.5	≤0,5	≤2	>4	≤1
Organic rapeseed	3-5-9	Bacillus weihenstephanensis	1	16	≤0,5	0.25	0.5	≤0,25	≤1	≤2	≤0,25	≤0,5	4	2	1	≤0,5	≤2	≤0,5	≤1
Organic rapeseed	3-6-11	Bacillus sp.	4	64	≤0,5	0.5	≤0,25	≤0,25	≤1	≤2	≤0,25	≤0,5	>8	8	1	≤0,5	≤2	≤0,5	≤1
Conventional rapeseed	4-5-10	Unknown	2	32	≤0,5	0.25	0.5	≤0,25	≤1	≤2	≤0,25	≤0,5	4	4	1	≤0,5	≤2	1	≤1
Conventional rapeseed	4-5-11	Streptomyces sp.	2	≤8	2	2	8	4	≤1	≤2	4	1	8	2	4	≤0,5	16	4	≤1
Conventional rapeseed	4-6-14	Bacillus sp.	8	32	≤0,5	0.25	2	≤0,25	≤1	≤2	≤0,25	≤0,5	>8	>8	1	≤0,5	≤2	≤0,5	≤1
Conventional rapeseed	4-7-19	Bacillus pumilus/safensis	≤0,12	16	≤0,5	0.5	≤0,25	≤0,25	≤1	≤2	≤0,25	1	≤0,25	≤0,06	1	≤0,5	≤2	≤0,5	≤1
Conventional rapeseed	4-7-20	Paenibacillus xylanexedens	≤4	16	≤0,5				≤1	≤2								≤0,5
Conventional rapeseed	4-19-34	Unknown	8	>64	≤0,5	0.25	1	≤0,25	≤1	≤2	≤0,25	1	>8	>8	0.5	≤0,5	≤2	>4	≤1
Organic maize	5-5-1	Unknown	8	64	≤0,5	≤0,12	≤0,25	≤0,25	≤1	≤2	≤0,25	≤0,5	>8	>8	0.5	≤0,5	≤2	1	≤1
Organic maize	5-7-1	Bacillus sp.	2	32	≤0,5	≤0,12	≤0,25	≤0,25	≤1	≤2	≤0,25	≤0,5	0.5	2	0.5	≤0,5	≤2	≤0,5	≤1
Organic maize	5-7-3	Paenibacillus spp.	≤4	16	≤0,5				≤1	≤2								≤0,5
Organic maize	5-8-3	Arthrobacter sp.	2	32	2	0.25	≤0,25	≤0,25	≤1	16	2	≤0,5	8	2	≤0,12	≤0,5	≤2	2	≤1
Conventional maize	6-4-1	Bacillus spp.	8	64	≤0,5	≤0,12	2	≤0,25	≤1	≤2	≤0,25	≤0,5	>8	8	0.5	≤0,5	≤2	1	≤1
Conventional maize	6-5-1	Bacillus spp.	4	16	≤0,5	0.25	2	≤0,25	≤1	≤2	≤0,25	≤0,5	>8	4	1	≤0,5	≤2	≤0,5	≤1
Conventional maize	6-6-1	Bacillus spp.	4	64	≤0,5	0.25	≤0,25	≤0,25	≤1	≤2	≤0,25	≤0,5	4	2	1	≤0,5	≤2	≤0,5	≤1
Conventional maize	6-6-3	Paenibacillus spp.	≤4	16	≤0,5				≤1	≤2								≤0,5
Conventional maize	6-7-2	Arthrobacter sp.	2	32	2	0.25	0.5	≤0,25	≤1	>16	2	1	>8	2	≤0,12	≤0,5	≤2	≤0,5	≤1
